# Supplementary material for: Genome-wide identification, organization and phylogenetic analysis of Dicer-like, Argonaute and RNA-dependent RNA Polymerase gene families and their expression analysis during reproductive development and stress in rice
Source: BMC Genomics. 2008 Oct 1;9:451. doi: 10.1186/1471-2164-9-451 (PMC2576257; doi:10.1186/1471-2164-9-451)
Supplement: Additional file 1 — Developmental stages/organs of rice plant analyzed. [file 1471-2164-9-451-S1.xls]

## Sheet: Table2
Additional file 1. Developmental stages/organs of rice plant analyzed
Serial No.	Symbols Used	Developmental stages/Organs
1	YL	Y Leaf
2	ML	Mature Leaf (collected before pollination)
3	R	Roots of 7-day old seedling
4	SD	7-day old seedling
5	SAM	Shoot Apical Meristem
6	P1-I	0.5-2 mm panicle
7	P1-II	2.1-5 mm panicle
8	P1-III	5.1-10 mm panicle
9	P1	0-3 cm panicle
10	P2	3-5 cm panicle
12	P3	5-10 cm panicle
13	P4	10-15 cm panicle
14	P5	15-22 cm panicle
15	P6	22-30 cm panicle
16	S1	0-2 DAP*
17	S2	3-4 DAP
18	S3	5-10 DAP
19	S4	11-20 DAP
20	S5	21-29 DAP
(* DAP- Days After Pollination)
