# Supplementary material for: Genome-wide identification, organization and phylogenetic analysis of Dicer-like, Argonaute and RNA-dependent RNA Polymerase gene families and their expression analysis during reproductive development and stress in rice
Source: BMC Genomics. 2008 Oct 1;9:451. doi: 10.1186/1471-2164-9-451 (PMC2576257; doi:10.1186/1471-2164-9-451)
Supplement: Additional file 2 — GCRMA normalized expression values obtained for Dicer-like, Argonaute and RDR genes by using rice microarrays data. [file 1471-2164-9-451-S2.xls]

## Sheet: Sheet1
Additional file 2. GCRMA normalized expression values obtained for Dicer-like, Argonaute and RDR genes by using rice microarrays data.
S. No.	Probe Set ID	Gene Name	Average Expression	Minimum Expression	Maximum Expression	Locus Identifier	Developmental Stages
							Y Leaf	Mature Leaf	Root	SAM	P1-I	P1-II	P1-III	P1	P2	P3	P4	P5	P6	S1	S2	S3	S4	S5	Seedling	CS	SS	DS
DICER-like
1	Os.9074.1.S1_s_at	OsDCL1a	690.119	67.6914	2504.74	LOC_Os03g02970	347.725	627.436	118.454	273.56	93.6557	121.109	109.201	156.831	340.967	296.997	432.961	1379.91	1671.44	734.845	860.94	210.709	67.6914	83.1499	2173.11	2504.74	1447.93	1129.26
3	Os.28186.1.S1_s_at	OsDCL2	1569.89	290.5	2890.26	LOC_Os09g14610	2890.26	1809.45	1711.07	1520.96	1593.01	2122.8	1753.39	1449.92	1074.82	1435.18	1654.51	1329.7	1889.92	1867.19	1904.71	1474.03	366.623	290.5	1805.56	1576.17	1733.35	1284.5
4	Os.49417.1.S1_at	OsDCL3a	105.057	31.9694	330.354	LOC_Os01g68120	144.63	75.6203	72.4338	330.354	239.684	263.401	136.016	122.543	123.122	80.7147	72.2123	78.8399	61.9645	85.4889	80.2877	49.3683	52.2445	49.8668	61.8203	62.2552	36.4088	31.9694
5	OsAffx.8007.1.S1_at	OsDCL3b	11.4411	4.98122	37.4225	LOC_Os10g34430	5.77177	5.60404	5.6973	25.5617	10.9675	37.4225	23.3717	12.5075	8.75959	33.7468	18.0987	8.23235	6.20263	5.92923	5.24343	4.98122	5.55998	6.02155	5.33291	5.84974	5.70456	5.13797
6	Os.27988.1.A1_at	SHO1	265.123	82.2341	668.495	LOC_Os04g43050	439.946	172.895	166.777	668.495	493.518	455.47	466.806	360.499	217.321	216.513	206.664	251.178	167.634	299.962	368.074	157.17	82.2341	123.636	161.805	152.651	118.717	84.7374
7	OsAffx.26948.1.S1_at	OsDCL1c	8.79184	5.76477	21.2742	LOC_Os05g18850	9.49716	11.8378	5.95383	21.2742	13.4105	15.2341	13.2497	9.4782	7.41101	6.90754	6.89125	6.90646	6.89626	7.16434	7.03356	6.23843	6.2342	6.90773	6.89628	6.01922	5.76477	6.21405
8	Os.55064.1.S1_at	OsDCL1b	16.9604	7.93381	40.2558	LOC_Os06g25250	11.8385	13.5253	10.7465	7.93381	10.9075	10.715	9.97042	26.4133	28.5861	24.2755	18.1911	11.2857	40.2558	40.0664	17.7874	13.7139	14.703	17.6007	12.4054	10.7204	9.98129	11.5049
ARGONAUTE
1	Os.8293.1.S1_at	OsAGO1a	1033.3	319.303	2298.51	LOC_Os02g45070	552.102	319.303	799.945	1668.28	1677.06	2298.51	1900.85	1689	1585.9	1286.56	1022.84	1511.85	1060.22	720	1123.16	644.04	447.567	390.004	623.564	598.353	402.678	410.758
2	Os.10753.1.S2_a_at	OsAGO1b	3992.91	419.621	14231.4	LOC_Os04g47870	744.579	419.621	658.118	6344.61	10504.7	13179.4	14231.4	8987.7	8163.36	6119.39	3443.39	2636.51	2318.99	1744.94	1773.74	912.266	908.49	1170.57	794.457	942.512	852.064	993.291
3	Os.7419.1.S1_a_at	OsAGO1c	408.206	86.1343	1272.93	LOC_Os02g58490	188.903	108.509	86.1343	974.233	776.82	1088.46	1272.93	854.389	762.015	580.851	450.407	359.064	126.768	168.777	158.323	123.771	200.706	263.124	132.261	105.691	99.4141	98.9807
4	Os.18590.1.S1_a_at	OsAGO1d	1542.25	7.62055	4277.77	LOC_Os06g51310	145.686	202.633	208.454	3296.79	3589.22	4036.47	2576.01	3934.66	4277.77	2624.81	2016.61	3545.96	1404.42	799.04	596.964	212.997	60.6262	7.62055	100.988	126.847	74.8983	90.0897
5	Os.50333.1.S1_at	OsAGO2	1151.74	164.531	2644.62	LOC_Os04g52540	315.001	305.072	436.097	820.642	1506.58	2090.09	2188.94	2644.62	2206.92	1955.31	1905.88	1106.57	1232.87	2161.17	1397.3	1031.97	365.659	292.363	164.531	352.558	401.681	456.449
6	Os.55120.1.S1_at	OsAGO3	7.96182	4.73401	38.5847	LOC_Os04g52550	4.95264	4.82227	5.55934	4.77309	7.3558	4.90727	4.9685	5.16605	5.01146	38.5847	22.25	7.03293	4.94582	5.53626	5.69318	6.59357	5.99457	6.3718	4.94719	4.73401	4.8852	10.0744
7	Os.12351.1.S1_at	OsAGO4a	3824.98	827.501	10131.8	LOC_Os01g16870	1706.92	1459.05	827.501	9677.97	8404.87	10131.8	10128.2	5154.77	4432.14	3034.01	2441.55	2666.65	2121.55	3127.51	4189.81	2906.53	2863.35	3277.93	1472.76	1541.83	1304	1278.99
8	Os.10217.1.S1_a_at	OsAGO4b	2524.38	551.457	9489.42	LOC_Os04g06770	1582.22	1257.6	828.05	9489.42	7199.81	8413.7	7280.97	3889.19	2732.87	1876.04	1236.55	1242.47	562.63	982.037	703.108	666.556	893.309	1491.33	1150.2	933.689	551.457	573.253
9	Os.53826.1.S1_at	OsAGO14	21.6051	4.44538	148.908	LOC_Os07g09020	4.61244	4.58873	4.50292	4.51856	4.52908	4.54476	4.53445	5.07005	4.63174	18.6743	15.3553	32.5995	48.1401	148.908	134.267	8.56201	4.62849	4.66545	4.49895	4.52711	4.44538	4.50868
10	Os.40026.1.S1_at	OsMEL1	198.394	6.16766	1240.64	LOC_Os03g58600	10.9253	9.76652	9.93901	123.246	247.464	330.36	337.856	920.653	1240.64	751.097	208.277	53.6125	32.1296	20.2008	10.1744	6.74385	9.37311	9.15997	8.45115	6.69952	6.16766	11.7206
11	Os.50897.1.S1_at	OsAGO13	15.7394	5.04409	84.647	LOC_Os03g57560	8.10907	8.82168	5.61637	84.647	36.78	45.3976	31.1458	8.74684	9.43202	8.69118	6.63147	10.7405	7.12131	11.6665	18.9869	6.35119	6.61557	10.2925	5.12259	5.21433	5.04409	5.09252
12	Os.19635.1.S1_at	OsAGO16	386.252	99.0905	1164.52	LOC_Os07g16224	534.93	417.961	172.19	732.523	500.333	739.162	1164.52	819.293	853.446	403.212	265.708	244.444	141.036	209.69	174.866	132.765	99.0905	174.634	205.466	193.107	148.949	170.214
13	OsAffx.25355.1.S1_at	SHL4	30.6977	4.88347	183.721	LOC_Os03g33650	4.97259	5.16234	5.21325	183.721	106.745	121.672	67.5088	70.8403	27.4366	13.7908	10.1599	5.31335	5.22151	5.35819	4.88347	4.99604	5.21621	5.5365	5.57319	5.39051	5.23505	5.40313
14	Os.9351.1.S1_at	OsPNH1	719.182	54.2163	3443.41	LOC_Os06g39640	83.9598	87.6179	109.672	3443.41	2287.8	2375.63	999.884	1446.87	1757.98	856.796	450.069	335.47	115.761	190.904	73.268	54.2163	85.692	268.24	252.927	172.554	151.189	222.09
15	Os.54612.1.A1_at	OsAGO17	38.7868	5.96761	129.863	LOC_Os02g07310	76.6684	54.8624	6.16102	45.5007	82.1148	129.863	92.8748	75.2307	71.2197	47.6445	27.4076	35.4538	23.0768	16.2918	11.3458	5.96761	7.19475	7.90077	11.1115	10.1322	7.89145	7.39504
16	OsAffx.25614.1.S1_at	OsAGO12	6.62849	4.86744	21.6522	LOC_Os03g47820	4.88378	4.8829	4.88901	4.87418	4.8838	4.88378	4.88403	4.89877	4.88378	4.88411	4.88282	4.88082	15.1639	4.89301	21.6522	11.5556	9.12593	5.30722	4.86744	4.88409	4.88181	4.8838
17	OsAffx.3547.1.S1_at	OsAGO11	4.8954	4.8797	5.00712	LOC_Os03g47830	4.88349	4.88347	4.88347	4.88205	4.88138	4.98903	4.88347	4.90568	4.89732	4.88231	4.88225	4.88223	4.88101	4.8797	5.00712	4.89661	4.88347	4.88232	4.88347	4.88347	4.88347	4.88211
18	Os.7338.1.S1_at	OsAGO18	62.5702	6.03657	414.94	LOC_Os07g28850	31.2873	14.3434	27.1144	6.03657	6.51234	10.0359	9.82456	12.8181	10.0606	69.5441	62.7922	39.6506	60.3694	195.471	414.94	215.787	93.7142	48.8444	9.14877	17.6129	9.06436	11.5719
RdRP
1	Os.30747.1.S1_at	SHL2	112.883	21.2806	222.603	LOC_Os01g34350	173.077	80.8401	125.46	210.635	167.708	163.667	155.113	123.101	103.568	141.664	124.116	222.603	83.3777	181.509	159.308	67.3714	21.2806	25.9866	44.5623	40.425	35.0372	33.0037
2	Os.51949.1.S1_at	OsRDR2	107.906	16.2464	328.166	LOC_Os04g39160	117.818	75.0203	35.4226	211.815	328.166	312.899	210.328	122.801	105.479	68.5401	58.94	90.3255	61.4076	81.6955	124.37	61.7029	72.6509	143.173	27.2117	22.7976	25.1165	16.2464
3	Os.2202.2.S1_x_at	OsRDR4	29.2414	4.57552	169.255	LOC_Os01g10140	4.72698	4.74361	4.62641	98.6656	169.255	145.257	127.647	18.5098	4.72096	5.85441	4.76308	4.64783	4.6606	4.61728	4.57552	4.60817	4.74947	4.90499	4.64256	4.67509	4.73625	7.72303
4	OsAffx.12575.1.S1_at	OsRDR3	386.581	10.7195	1887.19	LOC_Os02g50330	54.6289	32.4996	80.7609	687.312	1382.54	1887.19	1313.08	717.028	479.334	473.223	534.421	335.15	116.328	109.423	95.6944	13.5039	12.6954	10.7195	52.5453	56.7378	35.1062	24.8648
5	Os.32212.1.A1_at	OsRDR1	155.227	9.48341	1142.8	LOC_Os01g10130	22.643	37.9387	9.48341	423.49	535.411	1142.8	542.288	208.549	206.015	66.9134	14.6853	10.5241	12.4497	26.6066	41.5181	17.786	13.2354	21.7867	11.0786	12.0189	10.0706	27.716
	highlighted genes show >2-fold upregulation at p-value <0.05 in reproductive stages in comparison to all four vegetative tissues
	Cells highlighted in red have average signal intensities < 15, thus cansidered as not expressing at these stages/tissues

## Sheet: Sheet2
Table S2: GCRMA normalized expression values obtained for Dicer-like, Argonaute and RDR genes by using rice microarrays data.
S. No.	Probe Set ID	Gene Name	Average Expression	Minimum Expression	Maximum Expression	Locus Identifier	Developmental Stages
							Y Leaf	Mature Leaf	Root	SAM	P1-I	P1-II	P1-III	P1	P2	P3	P4	P5	P6	S1	S2	S3	S4	S5	Seedling	CS	SS	DS
DICER-like
1	Os.9074.1.S1_s_at	OsDCL1a	690.119	67.6914	2504.74	LOC_Os03g02970	347.725	627.436	118.454	273.56	93.6557	121.109	109.201	156.831	340.967	296.997	432.961	1379.91	1671.44	734.845	860.94	210.709	67.6914	83.1499	2173.11	2504.74	1447.93	1129.26
3	Os.28186.1.S1_s_at	OsDCL2	1569.89	290.5	2890.26	LOC_Os09g14610	2890.26	1809.45	1711.07	1520.96	1593.01	2122.8	1753.39	1449.92	1074.82	1435.18	1654.51	1329.7	1889.92	1867.19	1904.71	1474.03	366.623	290.5	1805.56	1576.17	1733.35	1284.5
4	Os.49417.1.S1_at	OsDCL3a	105.057	31.9694	330.354	LOC_Os01g68120	144.63	75.6203	72.4338	330.354	239.684	263.401	136.016	122.543	123.122	80.7147	72.2123	78.8399	61.9645	85.4889	80.2877	49.3683	52.2445	49.8668	61.8203	62.2552	36.4088	31.9694
5	OsAffx.8007.1.S1_at	OsDCL3b	11.4411	4.98122	37.4225	LOC_Os10g34430	5.77177	5.60404	5.6973	25.5617	10.9675	37.4225	23.3717	12.5075	8.75959	33.7468	18.0987	8.23235	6.20263	5.92923	5.24343	4.98122	5.55998	6.02155	5.33291	5.84974	5.70456	5.13797
6	Os.27988.1.A1_at	SHO1	265.123	82.2341	668.495	LOC_Os04g43050	439.946	172.895	166.777	668.495	493.518	455.47	466.806	360.499	217.321	216.513	206.664	251.178	167.634	299.962	368.074	157.17	82.2341	123.636	161.805	152.651	118.717	84.7374
7	OsAffx.26948.1.S1_at	OsDCL1c	8.79184	5.76477	21.2742	LOC_Os05g18850	9.49716	11.8378	5.95383	21.2742	13.4105	15.2341	13.2497	9.4782	7.41101	6.90754	6.89125	6.90646	6.89626	7.16434	7.03356	6.23843	6.2342	6.90773	6.89628	6.01922	5.76477	6.21405
8	Os.55064.1.S1_at	OsDCL1b	16.9604	7.93381	40.2558	LOC_Os06g25250	11.8385	13.5253	10.7465	7.93381	10.9075	10.715	9.97042	26.4133	28.5861	24.2755	18.1911	11.2857	40.2558	40.0664	17.7874	13.7139	14.703	17.6007	12.4054	10.7204	9.98129	11.5049
ARGONAUTE
1	Os.8293.1.S1_at	OsAGO1a	1033.3	319.303	2298.51	LOC_Os02g45070	552.102	319.303	799.945	1668.28	1677.06	2298.51	1900.85	1689	1585.9	1286.56	1022.84	1511.85	1060.22	720	1123.16	644.04	447.567	390.004	623.564	598.353	402.678	410.758
2	Os.10753.1.S2_a_at	OsAGO1b	3992.91	419.621	14231.4	LOC_Os04g47870	744.579	419.621	658.118	6344.61	10504.7	13179.4	14231.4	8987.7	8163.36	6119.39	3443.39	2636.51	2318.99	1744.94	1773.74	912.266	908.49	1170.57	794.457	942.512	852.064	993.291
3	Os.7419.1.S1_a_at	OsAGO1c	408.206	86.1343	1272.93	LOC_Os02g58490	188.903	108.509	86.1343	974.233	776.82	1088.46	1272.93	854.389	762.015	580.851	450.407	359.064	126.768	168.777	158.323	123.771	200.706	263.124	132.261	105.691	99.4141	98.9807
4	Os.18590.1.S1_a_at	OsAGO1d	1542.25	7.62055	4277.77	LOC_Os06g51310	145.686	202.633	208.454	3296.79	3589.22	4036.47	2576.01	3934.66	4277.77	2624.81	2016.61	3545.96	1404.42	799.04	596.964	212.997	60.6262	7.62055	100.988	126.847	74.8983	90.0897
5	Os.50333.1.S1_at	OsAGO2	1151.74	164.531	2644.62	LOC_Os04g52540	315.001	305.072	436.097	820.642	1506.58	2090.09	2188.94	2644.62	2206.92	1955.31	1905.88	1106.57	1232.87	2161.17	1397.3	1031.97	365.659	292.363	164.531	352.558	401.681	456.449
6	Os.55120.1.S1_at	OsAGO3	7.96182	4.73401	38.5847	LOC_Os04g52550	4.95264	4.82227	5.55934	4.77309	7.3558	4.90727	4.9685	5.16605	5.01146	38.5847	22.25	7.03293	4.94582	5.53626	5.69318	6.59357	5.99457	6.3718	4.94719	4.73401	4.8852	10.0744
7	Os.12351.1.S1_at	OsAGO4a	3824.98	827.501	10131.8	LOC_Os01g16870	1706.92	1459.05	827.501	9677.97	8404.87	10131.8	10128.2	5154.77	4432.14	3034.01	2441.55	2666.65	2121.55	3127.51	4189.81	2906.53	2863.35	3277.93	1472.76	1541.83	1304	1278.99
8	Os.10217.1.S1_a_at	OsAGO4b	2524.38	551.457	9489.42	LOC_Os04g06770	1582.22	1257.6	828.05	9489.42	7199.81	8413.7	7280.97	3889.19	2732.87	1876.04	1236.55	1242.47	562.63	982.037	703.108	666.556	893.309	1491.33	1150.2	933.689	551.457	573.253
9	Os.53826.1.S1_at	OsAGO14	21.6051	4.44538	148.908	LOC_Os07g09020	4.61244	4.58873	4.50292	4.51856	4.52908	4.54476	4.53445	5.07005	4.63174	18.6743	15.3553	32.5995	48.1401	148.908	134.267	8.56201	4.62849	4.66545	4.49895	4.52711	4.44538	4.50868
10	Os.40026.1.S1_at	OsMEL1	198.394	6.16766	1240.64	LOC_Os03g58600	10.9253	9.76652	9.93901	123.246	247.464	330.36	337.856	920.653	1240.64	751.097	208.277	53.6125	32.1296	20.2008	10.1744	6.74385	9.37311	9.15997	8.45115	6.69952	6.16766	11.7206
11	Os.50897.1.S1_at	OsAGO13	15.7394	5.04409	84.647	LOC_Os03g57560	8.10907	8.82168	5.61637	84.647	36.78	45.3976	31.1458	8.74684	9.43202	8.69118	6.63147	10.7405	7.12131	11.6665	18.9869	6.35119	6.61557	10.2925	5.12259	5.21433	5.04409	5.09252
12	Os.19635.1.S1_at	OsAGO16	386.252	99.0905	1164.52	LOC_Os07g16224	534.93	417.961	172.19	732.523	500.333	739.162	1164.52	819.293	853.446	403.212	265.708	244.444	141.036	209.69	174.866	132.765	99.0905	174.634	205.466	193.107	148.949	170.214
13	OsAffx.25355.1.S1_at	SHL4	30.6977	4.88347	183.721	LOC_Os03g33650	4.97259	5.16234	5.21325	183.721	106.745	121.672	67.5088	70.8403	27.4366	13.7908	10.1599	5.31335	5.22151	5.35819	4.88347	4.99604	5.21621	5.5365	5.57319	5.39051	5.23505	5.40313
14	Os.9351.1.S1_at	OsPNH1	719.182	54.2163	3443.41	LOC_Os06g39640	83.9598	87.6179	109.672	3443.41	2287.8	2375.63	999.884	1446.87	1757.98	856.796	450.069	335.47	115.761	190.904	73.268	54.2163	85.692	268.24	252.927	172.554	151.189	222.09
15	Os.54612.1.A1_at	OsAGO17	38.7868	5.96761	129.863	LOC_Os02g07310	76.6684	54.8624	6.16102	45.5007	82.1148	129.863	92.8748	75.2307	71.2197	47.6445	27.4076	35.4538	23.0768	16.2918	11.3458	5.96761	7.19475	7.90077	11.1115	10.1322	7.89145	7.39504
16	OsAffx.25614.1.S1_at	OsAGO12	6.62849	4.86744	21.6522	LOC_Os03g47820	4.88378	4.8829	4.88901	4.87418	4.8838	4.88378	4.88403	4.89877	4.88378	4.88411	4.88282	4.88082	15.1639	4.89301	21.6522	11.5556	9.12593	5.30722	4.86744	4.88409	4.88181	4.8838
17	OsAffx.3547.1.S1_at	OsAGO11	4.8954	4.8797	5.00712	LOC_Os03g47830	4.88349	4.88347	4.88347	4.88205	4.88138	4.98903	4.88347	4.90568	4.89732	4.88231	4.88225	4.88223	4.88101	4.8797	5.00712	4.89661	4.88347	4.88232	4.88347	4.88347	4.88347	4.88211
18	Os.7338.1.S1_at	OsAGO18	62.5702	6.03657	414.94	LOC_Os07g28850	31.2873	14.3434	27.1144	6.03657	6.51234	10.0359	9.82456	12.8181	10.0606	69.5441	62.7922	39.6506	60.3694	195.471	414.94	215.787	93.7142	48.8444	9.14877	17.6129	9.06436	11.5719
RdRP
1	Os.30747.1.S1_at	SHL2	112.883	21.2806	222.603	LOC_Os01g34350	173.077	80.8401	125.46	210.635	167.708	163.667	155.113	123.101	103.568	141.664	124.116	222.603	83.3777	181.509	159.308	67.3714	21.2806	25.9866	44.5623	40.425	35.0372	33.0037
2	Os.51949.1.S1_at	OsRDR2	107.906	16.2464	328.166	LOC_Os04g39160	117.818	75.0203	35.4226	211.815	328.166	312.899	210.328	122.801	105.479	68.5401	58.94	90.3255	61.4076	81.6955	124.37	61.7029	72.6509	143.173	27.2117	22.7976	25.1165	16.2464
3	Os.2202.2.S1_x_at	OsRDR4	29.2414	4.57552	169.255	LOC_Os01g10140	4.72698	4.74361	4.62641	98.6656	169.255	145.257	127.647	18.5098	4.72096	5.85441	4.76308	4.64783	4.6606	4.61728	4.57552	4.60817	4.74947	4.90499	4.64256	4.67509	4.73625	7.72303
4	OsAffx.12575.1.S1_at	OsRDR3	386.581	10.7195	1887.19	LOC_Os02g50330	54.6289	32.4996	80.7609	687.312	1382.54	1887.19	1313.08	717.028	479.334	473.223	534.421	335.15	116.328	109.423	95.6944	13.5039	12.6954	10.7195	52.5453	56.7378	35.1062	24.8648
5	Os.32212.1.A1_at	OsRDR1	155.227	9.48341	1142.8	LOC_Os01g10130	22.643	37.9387	9.48341	423.49	535.411	1142.8	542.288	208.549	206.015	66.9134	14.6853	10.5241	12.4497	26.6066	41.5181	17.786	13.2354	21.7867	11.0786	12.0189	10.0706	27.716
