# Supplementary material for: Genome-wide identification, organization and phylogenetic analysis of Dicer-like, Argonaute and RNA-dependent RNA Polymerase gene families and their expression analysis during reproductive development and stress in rice
Source: BMC Genomics. 2008 Oct 1;9:451. doi: 10.1186/1471-2164-9-451 (PMC2576257; doi:10.1186/1471-2164-9-451)
Supplement: Additional file 3 — Differential expression analysis of rice genes in 19 stages/tissues of vegetative and reproductive development by taking mature leaf, root, seedling, SAM and Y-leaf individually as reference. [file 1471-2164-9-451-S3.xls]

## Sheet: Diffex Analysis
Additional file 3. Differential expression analysis of rice genes in 19 stages/tissues of vegetative and reproductive development by taking mature leaf, root, seedling, SAM and Y-leaf individually as reference
Argonautes
S. No.	Probe Set ID	Accession No.	Gene Name	Y Leaf] Vs [Mature Leaf			[Root] Vs [Mature Leaf]			Seedling] Vs [Mature Leaf])			SAM] Vs [Mature Leaf			P1-I] Vs [Mature Leaf]			P1-II] Vs [Mature Leaf			P1-III] Vs [Mature Leaf])			P1] Vs [Mature Leaf			P2] Vs [Mature Leaf			P3] Vs [Mature Leaf]			P4] Vs [Mature Leaf			P5] Vs [Mature Leaf]			P6] Vs [Mature Leaf			S1] Vs [Mature Leaf			S2] Vs [Mature Leaf			S3] Vs [Mature Leaf
				Corrected P Value	FC	Regulation	Corrected P Value	FC	Regulation	Corrected P Value	FC	Regulation	Corrected P Value	FC	Regulation	Corrected P Value	FC	Regulation	Corrected P Value	FC	Regulation	Corrected P Value	FC	Regulation	Corrected P Value	FC	Regulation	Corrected P Value	FC	Regulation	Corrected P Value	FC	Regulation	Corrected P Value	FC	Regulation	Corrected P Value	FC	Regulation	Corrected P Value	FC	Regulation	Corrected P Value	FC	Regulation	Corrected P Value	FC	Regulation	Corrected P Value
1	Os.10217.1.S1_a_at	LOC_Os04g06770	OsAGO4b	0.154536	1.20959	up	0.0119349	1.51913	down	0.313271	1.10587	down	0.000281019	7.17362	up	0.000480953	5.4609	up	0.000789151	6.25449	up	0.000709174	5.54427	up	0.00484659	3.02447	up	0.00194653	2.16498	up	0.0343128	1.43607	up	0.696131	1.0417	down	0.76421	1.02841	down	0.00202993	2.27746	down	0.115167	1.29787	down	0.073692	1.86989	down	0.00502485
2	Os.10753.1.S2_a_at	LOC_Os04g47870	OsAGO1b	0.013147	1.81382	up	0.150312	1.57049	up	0.00616181	1.93401	up	0.000127694	14.9607	up	0.00074632	23.9774	up	7.83799e-05	30.779	up	0.000456242	32.7152	up	0.000188442	21.2239	up	6.93532e-05	19.3043	up	0.000396077	14.5098	up	0.000498568	8.30945	up	0.000542111	6.35873	up	0.000293288	5.5757	up	0.00143718	4.22849	up	0.00802853	4.23485	up	0.022114
3	Os.12351.1.S1_at	LOC_Os01g16870	OsAGO4a	0.430727	1.14309	up	0.00953938	1.70978	down	0.757775	1.03368	up	0.000413722	6.33914	up	0.00131852	5.65491	up	0.000499783	6.5859	up	0.00177141	6.71716	up	0.00276399	3.4432	up	0.00151259	2.98275	up	0.0051673	2.05093	up	0.0473844	1.65353	up	0.00629409	1.83342	up	0.0270192	1.4274	up	0.00629117	2.17427	up	0.0191855	2.78181	up	0.00574457
4	Os.18590.1.S1_a_at	LOC_Os06g51310	OsAGO1d	0.103524	1.40479	down	0.886738	1.02527	up	0.0257702	2.05852	down	0.000171751	15.9632	up	0.000980325	17.0321	up	0.000640021	19.2332	up	0.0125	11.3063	up	0.000700063	18.5184	up	0.000175165	20.732	up	0.000268907	12.8672	up	0.000619078	10.0627	up	0.000164283	17.2985	up	0.00056962	7.14259	up	0.00263109	4.07317	up	0.0151026	2.96959	up	0.652316
5	Os.19635.1.S1_at	LOC_Os07g16224	OsAGO16	0.263608	1.31594	up	0.0189705	2.41846	down	0.0149048	2.00942	down	0.0305305	1.77253	up	0.478682	1.19772	up	0.0986197	1.72146	up	0.0529278	2.64866	up	0.0222165	1.97269	up	0.0100364	2.05187	up	1	1.00298	down	0.0513471	1.536	down	0.0618146	1.73979	down	0.00689175	2.91217	down	0.0451637	1.99083	down	0.0145286	2.39543	down	0.00643687
6	Os.40026.1.S1_at	LOC_Os03g58600	OsMEL1	0.599311	1.12938	up	0.96308	1.01266	up	0.544393	1.14603	down	0.00122244	11.2143	up	0.00381937	23.8844	up	0.00130229	31.5864	up	0.00478071	32.6055	up	0.000716984	94.8977	up	0.000124248	131.518	up	0.000706745	76.6561	up	0.00135927	21.6301	up	0.00353134	5.36319	up	0.013859	3.10101	up	0.0179029	2.05389	up	0.922211	1.02817	up	0.317393
7	Os.50333.1.S1_at	LOC_Os04g52540	OsAGO2	0.952047	1.06473	down	0.113594	1.40955	up	0.025946	1.87313	down	0.0153491	2.64202	up	0.011958	4.71429	up	0.0103477	6.55432	up	0.00844708	6.7034	up	0.00139545	8.33644	up	0.000753266	7.08627	up	0.000909753	6.2997	up	0.00311199	5.99794	up	0.00219828	3.61099	up	0.00201663	3.98326	up	0.00170968	6.7866	up	0.00265578	4.50129	up	0.00395257
8	Os.50897.1.S1_at	LOC_Os03g57560	OsAGO13	1	1.00264	up	0.0955218	1.74993	down	0.0248753	2.03225	down	0.0031231	8.50852	up	0.0586643	3.73401	up	0.0155962	4.73783	up	0.0548522	3.18921	up	0.975234	1.02839	down	1	1.00514	up	0.919225	1.04324	down	0.1526	1.39055	down	0.33789	1.26254	up	0.470713	1.28559	down	0.272287	1.27817	up	0.364953	1.89907	up	0.192521
9	Os.53826.1.S1_at	LOC_Os07g09020	OsAGO14	0.200213	1.01226	up	0.0382332	1.01749	down	0.280498	1.01972	down	0.0390271	1.01859	down	0.465747	1.01305	down	0.311881	1.00996	down	0.388606	1.00939	down	0.504673	1.09554	up	0.17624	1.01568	up	0.00580169	4.03096	up	0.226554	2.74882	up	0.00138343	7.17736	up	0.00143862	10.5018	up	0.000166191	33.7719	up	0.00276321	28.1773	up	0.22413
10	Os.54612.1.A1_at	LOC_Os02g07310	OsAGO17	0.776947	1.20953	up	0.00176165	10.0459	down	0.0212671	5.72655	down	0.162528	1.36564	down	0.478682	1.40824	up	0.0678593	2.31059	up	0.156149	1.65789	up	0.337179	1.26896	up	0.247142	1.21976	up	0.264009	1.21723	down	0.00759026	2.01844	down	0.129973	1.69998	down	0.00557112	2.3984	down	0.0100504	3.57468	down	0.00468869	5.9453	down	0.00207246
11	Os.55120.1.S1_at	LOC_Os04g52550	OsAGO3	0.694927	1.01601	up	0.280355	1.15837	up	0.666191	1.01666	up	0.811734	1.0067	down	0.225702	1.56753	up	0.953904	1.00684	up	0.161442	1.03947	up	0.420187	1.06427	up	0.0758705	1.04674	up	0.00130496	8.26905	up	0.0245272	4.70364	up	0.283153	1.39444	up	0.416241	1.02645	up	0.115037	1.20822	up	0.151468	1.1484	up	0.320741
12	Os.7338.1.S1_at	LOC_Os07g28850	OsAGO18	0.302947	2.44734	up	0.127585	2.42967	up	0.531567	1.38891	down	0.197789	2.07276	down	0.287671	1.93529	down	0.625302	1.27657	down	0.576062	1.42985	down	1	1.02363	down	0.760926	1.22153	down	0.0353468	5.75049	up	0.0317765	5.11946	up	0.0702488	3.23051	up	0.0378698	4.80161	up	0.010727	15.7292	up	0.0069776	34.0315	up	0.00813804
13	Os.7419.1.S1_a_at	LOC_Os02g58490	OsAGO1c	0.0240479	1.76297	up	0.0917	1.21345	down	0.109827	1.23968	up	0.000271994	9.09505	up	0.00130913	7.26523	up	0.000613281	10.1299	up	0.000245462	11.9964	up	0.000281159	8.10088	up	0.00015388	7.04752	up	0.000457328	5.42241	up	0.000297551	4.30411	up	0.00114037	3.30545	up	0.152052	1.20843	up	0.0137014	1.61856	up	0.216529	1.45087	up	0.0338567
14	Os.8293.1.S1_at	LOC_Os02g45070	OsAGO1a	0.000595897	1.76503	up	0.0124297	2.49682	up	0.0108541	1.98185	up	0.000228234	5.13128	up	0.000776251	5.22647	up	0.000114825	7.05715	up	0.000693407	5.92608	up	0.000121987	5.29982	up	0.000153988	5.02934	up	7.34801e-05	4.05442	up	0.000138013	3.21649	up	0.000290333	4.79585	up	6.70897e-05	3.41424	up	0.00664601	2.29634	up	0.004602	3.51427	up	0.00137979
15	Os.9351.1.S1_at	LOC_Os06g39640	OsPNH1	0.911934	1.03827	down	0.112907	1.26368	up	0.00423632	2.89333	up	4.32186e-05	39.7707	up	0.000620651	25.4824	up	0.000857935	26.1704	up	0.00616749	11.0547	up	0.000373102	16.4403	up	0.000134943	20.127	up	0.00177928	9.47673	up	0.000330795	5.32528	up	0.000713982	3.9093	up	0.106819	1.34134	up	0.0463589	2.16544	up	0.469773	1.20586	down	0.108187
16	OsAffx.25355.1.S1_at	LOC_Os03g33650	SHL4	0.297637	1.06538	down	0.611925	1.01359	up	0.155309	1.07246	up	3.54138e-05	35.7094	up	0.000509479	21.1064	up	0.00018152	23.5706	up	0.000166899	13.5826	up	0.000550617	13.6208	up	0.00229184	5.38489	up	0.145877	2.37045	up	0.201654	1.82089	up	0.192609	1.03365	up	1	1.00284	up	0.193781	1.03473	up	0.0213552	1.08977	down	0.472753
17	OsAffx.25614.1.S1_at	LOC_Os03g47820	OsAGO12	0.599311	1.00001	up	0.451843	1.0009	up	0.618846	1.00034	down	1	1	down	0.478682	1.00001	up	1	1	down	0.46991	1.00008	up	0.481387	1.00313	up	1	1	down	0.479893	1.00007	up	1	1	down	1	1	down	0.0193295	3.01956	up	0.476002	1.0019	up	0.0363406	4.10478	up	0.00608381
18	OsAffx.3547.1.S1_at	LOC_Os03g47830	OsAGO11	1	1	down	1	1	down	1	1	down	1	1	down	1	1	down	0.491474	1.02175	up	1	1	down	0.481387	1.00501	up	0.524505	1.00081	up	1	1	down	1	1	down	1	1	down	1	1	down	1	1	down	0.482693	1.02611	up	0.472753
Dicer-Like
S. No.	Probe Set ID	Accession No.	Gene Name	Y Leaf] Vs [Mature Leaf			[Root] Vs [Mature Leaf]			Seedling] Vs [Mature Leaf])			SAM] Vs [Mature Leaf			P1-I] Vs [Mature Leaf]			P1-II] Vs [Mature Leaf			P1-III] Vs [Mature Leaf])			P1] Vs [Mature Leaf			P2] Vs [Mature Leaf			P3] Vs [Mature Leaf]			P4] Vs [Mature Leaf			P5] Vs [Mature Leaf]			P6] Vs [Mature Leaf			S1] Vs [Mature Leaf			S2] Vs [Mature Leaf			S3] Vs [Mature Leaf
				Corrected P Value	FC	Regulation	Corrected P Value	FC	Regulation	Corrected P Value	FC	Regulation	Corrected P Value	FC	Regulation	Corrected P Value	FC	Regulation	Corrected P Value	FC	Regulation	Corrected P Value	FC	Regulation	Corrected P Value	FC	Regulation	Corrected P Value	FC	Regulation	Corrected P Value	FC	Regulation	Corrected P Value	FC	Regulation	Corrected P Value	FC	Regulation	Corrected P Value	FC	Regulation	Corrected P Value	FC	Regulation	Corrected P Value	FC	Regulation	Corrected P Value
1	Os.27988.1.A1_at	LOC_Os04g43050	SHO1	0.0295135	2.5264	up	1	1.00404	up	0.829867	1.05362	down	0.00548629	3.93961	up	0.0227973	2.84579	up	0.0133921	2.82219	up	0.0154417	2.73073	up	0.0437185	2.08646	up	0.399379	1.27626	up	0.415168	1.25576	up	0.454101	1.2101	up	0.126711	1.48934	up	1	1.00897	down	0.104394	1.71562	up	0.0803425	2.09018	up	0.67582
2	Os.28186.1.S1_s_at	LOC_Os03g38740	OsDCL2	0.0298192	1.61159	up	0.697382	1.04187	down	0.919878	1.01956	down	0.1498	1.17249	down	0.501124	1.13698	down	0.293104	1.17283	up	0.822381	1.07405	down	0.103569	1.26107	down	0.0161783	1.69563	down	0.138687	1.24277	down	0.464727	1.09531	down	0.0786964	1.3394	down	0.622096	1.05407	up	0.985062	1.01585	up	0.950238	1.03799	up	0.308841
3	Os.49417.1.S1_at	LOC_Os01g68120	OsDCL3a	0.00779349	1.82741	up	0.539621	1.07776	down	0.103009	1.23958	down	0.000481075	4.21949	up	0.00271003	3.02756	up	0.00164052	3.35685	up	0.182043	1.69508	up	0.0325073	1.55581	up	0.0252647	1.60856	up	0.618633	1.04575	up	0.497504	1.08783	down	0.881094	1.01861	up	0.0374463	1.26581	down	0.818518	1.05883	up	0.978813	1.01883	up	0.0156852
4	Os.55064.1.S1_at	LOC_Os06g25250	OsDCL1b	1	1.02127	down	0.390201	1.20223	down	0.94153	1.02189	up	0.120355	1.65474	down	0.478682	1.22288	down	0.524971	1.19169	down	0.295645	1.4306	down	0.0836425	1.97019	up	0.107043	2.19316	up	0.0366709	1.90719	up	0.290958	1.38299	up	0.624611	1.13164	down	0.00702818	3.08924	up	0.0119849	3.07431	up	0.361536	1.36377	up	0.521432
5	Os.9074.1.S1_s_at	LOC_Os03g02970	OsDCL1a	0.380685	1.81314	down	0.0101761	4.89222	down	0.0227751	3.64736	up	0.0678342	2.2076	down	0.0112887	5.9738	down	0.0372467	5.28495	down	0.0220591	5.67038	down	0.0480824	3.93526	down	0.205098	1.78597	down	0.103787	2.0653	down	0.399221	1.36782	down	0.0527492	2.28999	up	0.0354823	2.79759	up	0.641605	1.18584	up	0.312528	1.45288	up	0.0593275
6	OsAffx.26948.1.S1_at	LOC_Os05g18850	OsDCL1c	0.45788	1.28179	down	0.0447711	2.38107	down	0.0306933	1.61999	down	0.470141	1.50738	up	0.775984	1.11143	up	0.491474	1.25538	up	0.873773	1.06815	up	0.475574	1.29381	down	0.0411962	1.57107	down	0.035805	1.63928	down	0.0290592	1.70046	down	0.0259058	1.59966	down	0.0267894	1.61103	down	0.030316	1.58648	down	0.0305088	1.60278	down	0.0487901
7	OsAffx.8007.1.S1_at	LOC_Os10g34430	OsDCL3b	0.831267	1.08117	up	0.893704	1.0227	up	0.480641	1.12003	down	0.00317355	3.91994	up	0.284846	1.85553	up	0.00353575	5.91965	up	0.103055	3.36547	up	0.115497	1.99753	up	0.143191	1.42918	up	0.0258326	5.32819	up	0.0112548	2.53729	up	0.221784	1.47296	up	0.201592	1.22826	up	0.730514	1.05028	up	0.738256	1.06288	down	0.594431
RDRs
S. No.	Probe Set ID	Accession No.	Gene Name	Y Leaf] Vs [Mature Leaf			[Root] Vs [Mature Leaf]			Seedling] Vs [Mature Leaf])			SAM] Vs [Mature Leaf			P1-I] Vs [Mature Leaf]			P1-II] Vs [Mature Leaf			P1-III] Vs [Mature Leaf])			P1] Vs [Mature Leaf			P2] Vs [Mature Leaf			P3] Vs [Mature Leaf]			P4] Vs [Mature Leaf			P5] Vs [Mature Leaf]			P6] Vs [Mature Leaf			S1] Vs [Mature Leaf			S2] Vs [Mature Leaf			S3] Vs [Mature Leaf
				Corrected P Value	FC	Regulation	Corrected P Value	FC	Regulation	Corrected P Value	FC	Regulation	Corrected P Value	FC	Regulation	Corrected P Value	FC	Regulation	Corrected P Value	FC	Regulation	Corrected P Value	FC	Regulation	Corrected P Value	FC	Regulation	Corrected P Value	FC	Regulation	Corrected P Value	FC	Regulation	Corrected P Value	FC	Regulation	Corrected P Value	FC	Regulation	Corrected P Value	FC	Regulation	Corrected P Value	FC	Regulation	Corrected P Value	FC	Regulation	Corrected P Value
1	Os.2202.2.S1_x_at	LOC_Os01g10140	OsRDR4	0.748066	1.00543	down	0.0236194	1.02727	down	0.0460769	1.0211	down	0.000244953	21.1907	up	9.90154e-05	36.6892	up	0.00380931	28.879	up	0.000711869	27.2811	up	0.000529363	4.11346	up	0.419788	1.00652	down	0.331074	1.21775	up	0.994041	1.002	up	0.0130115	1.01826	down	0.0229038	1.01957	down	0.0104975	1.02646	down	0.0149269	1.04001	down	0.0651716
2	Os.30747.1.S1_at	LOC_Os01g34350	SHL2	0.0642893	2.0844	up	0.0970988	1.53737	up	0.0780919	1.8531	down	0.00605746	2.55145	up	0.0216377	2.02537	up	0.127454	1.93253	up	0.149	1.83894	up	0.220639	1.42816	up	0.349112	1.24777	up	0.0567083	1.7562	up	0.115903	1.48568	up	0.00898512	2.69698	up	1	1.0076	down	0.0159261	2.27565	up	0.045516	1.88222	up	0.440254
3	Os.32212.1.A1_at	LOC_Os01g10130	OsRDR3	0.401497	1.79441	down	0.00855445	4.43944	down	0.00734452	4.02409	down	0.00222231	9.61416	up	0.0418729	10.6271	up	0.0010633	26.6238	up	0.00180404	12.9346	up	0.00769269	4.99834	up	0.00397476	4.82343	up	0.358106	1.4975	up	0.0258366	2.75134	down	0.00743254	4.05007	down	0.0140029	3.44189	down	0.476002	1.61765	down	0.863935	1.12172	down	0.0280315
4	Os.51949.1.S1_at	LOC_Os04g39160	OsRDR2	0.253169	1.44754	up	0.00160279	2.10159	down	0.0169786	2.64494	down	0.00184206	2.72425	up	0.00536811	4.20086	up	0.0120299	3.90256	up	0.0252475	2.80102	up	0.275318	1.51426	up	0.0857239	1.38069	up	0.497965	1.10674	down	0.141604	1.28014	down	0.321173	1.19317	up	0.166503	1.26903	down	0.988174	1.01521	up	0.110093	1.62104	up	0.115717
5	OsAffx.12575.1.S1_at	LOC_Os02g50330	OsRDR1	0.126978	1.64811	up	0.0211024	2.39687	up	0.067448	1.66938	up	0.00103566	21.2028	up	0.00116999	43.5981	up	0.000827045	56.0922	up	0.000842737	40.0635	up	0.00463247	20.8213	up	0.001167	15.368	up	0.0016117	14.6033	up	0.00161675	16.3425	up	0.00121373	10.3112	up	0.00693145	3.63482	up	0.00785013	3.53597	up	0.0218917	2.92251	up	0.0318114
	highlighted genes show >2-fold upregulation at p-value <0.05 in reproductive stages in comparison to all four vegetative tissues
[truncated: 206 more columns]
