# Supplementary material for: Genome-wide identification, organization and phylogenetic analysis of Dicer-like, Argonaute and RNA-dependent RNA Polymerase gene families and their expression analysis during reproductive development and stress in rice
Source: BMC Genomics. 2008 Oct 1;9:451. doi: 10.1186/1471-2164-9-451 (PMC2576257; doi:10.1186/1471-2164-9-451)
Supplement: Additional file 4 — GCRMA normalized expression values for Dicer-like, Argonaute and RDR genes in Arabidopsis from microarray data in public domain (Gene Expression Omnibus, ). [file 1471-2164-9-451-S4.xls]

## Sheet: Arabidopsis
Additional file 4 . GCRMA normalized expression values for Dicer-like, Argonaute and RDR genes in Arabidiopsis from microarray data in public domain
S. No.	Probe Set ID	Accession No.		Ctrl Shoots	Ctrl Roots	Shoots-CS	Roots-CS	Roots-SS	Shoots-SS	Shoots-DS	Roots-DS	7 day Seedlings-green parts	21 day veg rosette leaf	Root	Flower 9	Flower 10/11	Flower 12	Flower 15	Mature Pollen	Flower-28 days	Seed 3	Seed 5	Seed 7	Seed 9	Seed 10
	DICER-like
1	246117_at	AT5G20320	AtDCL4	150.109	224.974	128.476	194.239	172.084	152.741	107.823	153.806	188.311	136.253	161.84	365.135	284.373	192.851	181.538	76.0025	177.997	145.93	216.698	245.425	42.7531	62.8663
2	252716_at	AT3G43920	AtDCL3	21.7215	23.1996	20.6527	18.9128	19.2714	19.8365	22.5351	19.5251	35.6806	24.5757	15.9799	233.227	350.283	44.646	18.7022	9.61165	231.484	16.9313	43.3524	24.1564	11.7674	9.79786
3	258863_at	AT3G03300	AtDCL2	66.6831	105.789	54.2961	92.404	81.3845	90.4292	72.3462	93.8879	132.47	63.9945	139.371	185.109	250.628	157.34	95.7053	11.6019	204.538	105.106	74.9671	83.839	122.97	115.077
4	261584_at	AT1G01040	AtDCL1	199.776	209.591	246.136	297.312	189.305	209.336	205.893	218.753	269.69	176.834	212.655	320.712	351.858	269.728	232.183	118.577	302.949	179.259	186.596	223.174	236.741	202.611
	ARGONAUTES
1	246025_at	AT5G21150	AtAGO9	3.85769	3.58467	3.77659	3.46444	3.84629	3.68242	3.54978	3.47463	3.76716	3.61214	3.58539	427.502	292.496	906.602	398.089	350.833	442.601	602.782	141.209	129.868	58.2124	36.0166
2	248691_at	AT5G48310	AtAGO10	90.4502	137.953	50.0892	132.824	124.037	97.1411	112.062	134.482	253.236	247.647	328.675	419.38	231.286	156.356	55.3805	49.3348	276.531	134.808	221.676	104.544	23.8686	15.6538
3	256293_at	AT1G69440	AtAGO7	37.5078	17.4957	27.0264	24.2045	37.5272	79.1886	54.6178	17.2955	75.9549	28.457	39.3952	204.801	185.067	135.921	97.2957	19.3906	175.851	32.9928	122.697	80.4343	21.2365	12.5512
4	262246_at	AT1G48410	AtAGO1	2303.95	3169.64	1913.04	2802.58	3523.64	2236.05	2350.11	2909.99	1825.4	2146.48	2626.96	4098.75	3068.89	3243.82	2530.86	92.1815	3727.33	1514.43	2535.4	2475.23	2116.88	2139.3
5	262548_at	AT1G31280	AtAGO2	63.4533	128.145	74.1113	88.6047	102.847	86.9917	76.6199	106.537	105.342	40.844	61.9393	96.1314	93.6612	92.5599	95.9546	81.0775	77.8833	123.785	408.907	431.103	623.968	502.761
6	262549_at	AT1G31290	AtAGO3	5.321	7.14757	10.453	10.2685	4.69858	4.85953	6.29749	5.19948	4.8308	4.37895	4.3442	4.12044	4.10663	4.90875	4.68455	6.14564	4.11621	119.953	130.742	45.4502	16.7316	16.228
7	264066_at	AT2G27880	AtAGO5	4.56441	4.42949	4.19991	4.10446	4.35145	4.46232	4.43891	4.47557	4.48796	4.66545	4.71801	515.731	278.863	383.6	121.029	86.4591	256.674	392.47	266.9	187.059	18.0035	11.4991
8	266314_at	AT2G27040	AtAGO4	321.277	328.239	343.555	352.361	368.557	308.293	269.018	227.336	546.351	619.272	288.265	1622.42	1211.67	816.577	374.498	67.1745	1049.76	879.191	1891.53	4270	1256.03	863.15
	RDR
1	252261_at	AT3G49500	AtRDR6	190.762	116.145	111.156	129.667	106.675	143.784	190.877	121.898	216.581	144.263	162.336	144.178	135.612	93.1725	54.5776	172.311	97.8117	68.1573	73.1221	49.4293	15.2013	11.0924
2	254933_at	AT4G11130	AtRDR2	42.5764	61.0911	34.1488	41.7465	62.3311	46.7857	37.6847	48.1406	42.401	47.6628	55.1229	126.102	72.6255	46.328	24.8571	31.5875	70.196	33.1348	112.451	78.6488	33.2772	32.3868
3	262888_at	AT1G14790	AtRDR1	71.3902	97.1541	43.0702	99.3889	83.9456	90.8714	67.1713	88.464	20.6738	22.6436	55.4198	177.396	131.561	87.5408	113.116	19.0564	129.043	100.731	63.5662	20.4195	9.19083	8.30648
4	266689_at	AT2G19930	AtRDR5	15.2252	24.649	11.7365	34.0483	26.3759	12.8459	14.1757	15.8395	20.1292	11.3929	44.8234	20.4625	11.6587	6.31454	10.7363	13.3409	15.2998	6.72829	9.28906	74.7337	598.283	545.427

## Sheet: Sheet1
Table S3 . GCRMA normalized expression values for Dicer-like, Argonaute and RDR genes in Arabidiopsis from microarray data in public domain.
S. No.	Probe Set ID	Accession No.		21 day veg rosette leaf	Root	Flower 1	Flower 2	Flower 3	Flower 4	Flower5	Seed 1	Seed 2	Seed 3	Seed 4	Seed 5
	DICER-like																	1a	1b	1c	2	3a	3b	sho
1	246117_at	AT5G20320	AtDCL4	136.253	161.84	365.135	284.373	192.851	181.538	177.997	145.93	216.698	245.425	42.7531	62.8663			0.0198025	0.222263	0.215433	0.445558	0.749615
2	252716_at	AT3G43920	AtDCL3	24.5757	15.9799	233.227	350.283	44.646	18.7022	231.484	16.9313	43.3524	24.1564	11.7674	9.79786			0.138334	0.556934	0.163529	0.0127401	0.695074
3	258863_at	AT3G03300	AtDCL2	63.9945	139.371	185.109	250.628	157.34	95.7053	204.538	105.106	74.9671	83.839	122.97	115.077			-0.00521034	0.539956	-0.126341	-0.191523	0.545427
4	261584_at	AT1G01040	AtDCL1	176.834	212.655	320.712	351.858	269.728	232.183	302.949	179.259	186.596	223.174	236.741	202.611			0.0216407	0.394217	-0.0371882	-0.107006	0.570512
	ARGONAUTES
1	246025_at	AT5G21150	AtAGO9	3.61214	3.58539	427.502	292.496	906.602	398.089	442.601	602.782	141.209	129.868	58.2124	36.0166
2	248691_at	AT5G48310	AtAGO10/PNZ/ZLL	247.647	328.675	419.38	231.286	156.356	55.3805	276.531	134.808	221.676	104.544	23.8686	15.6538
3	256293_at	AT1G69440	AtAGO7/ZIP	28.457	39.3952	204.801	185.067	135.921	97.2957	175.851	32.9928	122.697	80.4343	21.2365	12.5512
4	262246_at	AT1G48410	AtAGO1	2146.48	2626.96	4098.75	3068.89	3243.82	2530.86	3727.33	1514.43	2535.4	2475.23	2116.88	2139.3
5	262548_at	AT1G31280	AtAGO2	40.844	61.9393	96.1314	93.6612	92.5599	95.9546	77.8833	123.785	408.907	431.103	623.968	502.761
6	262549_at	AT1G31290	AtAGO3	4.37895	4.3442	4.12044	4.10663	4.90875	4.68455	4.11621	119.953	130.742	45.4502	16.7316	16.228
7	264066_at	AT2G27880	AtAGO5	4.66545	4.71801	515.731	278.863	383.6	121.029	256.674	392.47	266.9	187.059	18.0035	11.4991
8	266314_at	AT2G27040	AtAGO4	619.272	288.265	1622.42	1211.67	816.577	374.498	1049.76	879.191	1891.53	4270	1256.03	863.15
	RDR
1	252261_at	AT3G49500		144.263	162.336	144.178	135.612	93.1725	54.5776	97.8117	68.1573	73.1221	49.4293	15.2013	11.0924
2	254933_at	AT4G11130		47.6628	55.1229	126.102	72.6255	46.328	24.8571	70.196	33.1348	112.451	78.6488	33.2772	32.3868
3	262888_at	AT1G14790		22.6436	55.4198	177.396	131.561	87.5408	113.116	129.043	100.731	63.5662	20.4195	9.19083	8.30648
4	266689_at	AT2G19930		11.3929	44.8234	20.4625	11.6587	6.31454	10.7363	15.2998	6.72829	9.28906	74.7337	598.283	545.427
Table S2: GCRMA normalized expression values obtained for Dicer-like, Argonaute and RDR genes by using rice microarrays data.
S. No.	Probe Set ID	Gene Name	Average Expression	Minimum Expression	Maximum Expression	Locus Identifier
							Mature Leaf	Root	P1	P2	P3-4	P5	P6	S1	S2	S3	S4	S5
DICER-like
1	Os.9074.1.S1_s_at	OsDCL1a	551.446	67.6914	1671.44	LOC_Os03g02970	627.436	118.454	156.831	340.967	364.979	1379.91	1671.44	734.845	860.94	210.709	67.6914	83.1499
3	Os.28186.1.S1_s_at	OsDCL2	1392.73	290.5	1904.71	LOC_Os09g14610	1809.45	1711.07	1449.92	1074.82	1544.84	1329.7	1889.92	1867.19	1904.71	1474.03	366.623	290.5
4	Os.49417.1.S1_at	OsDCL3a	77.3536	49.3683	123.122	LOC_Os01g68120	75.6203	72.4338	122.543	123.122	76.4635	78.8399	61.9645	85.4889	80.2877	49.3683	52.2445	49.8668
5	OsAffx.8007.1.S1_at	OsDCL3b	8.38847	4.98122	25.9228	LOC_Os10g34430	5.60404	5.6973	12.5075	8.75959	25.9228	8.23235	6.20263	5.92923	5.24343	4.98122	5.55998	6.02155
6	Os.27988.1.A1_at	SHO1	214.914	82.2341	368.074	LOC_Os04g43050	172.895	166.777	360.499	217.321	211.588	251.178	167.634	299.962	368.074	157.17	82.2341	123.636
7	OsAffx.26948.1.S1_at	OsDCL1c	7.41343	5.95383	11.8378	LOC_Os05g18850	11.8378	5.95383	9.4782	7.41101	6.89939	6.90646	6.89626	7.16434	7.03356	6.23843	6.2342	6.90773
8	Os.55064.1.S1_at	OsDCL1b	21.3264	10.7465	40.2558	LOC_Os06g25250	13.5253	10.7465	26.4133	28.5861	21.2333	11.2857	40.2558	40.0664	17.7874	13.7139	14.703	17.6007
ARGONAUTE
1	Os.8293.1.S1_at	OsAGO1a	953.808	319.303	1689	LOC_Os02g45070	319.303	799.945	1689	1585.9	1154.7	1511.85	1060.22	720	1123.16	644.04	447.567	390.004
2	Os.10753.1.S2_a_at	OsAGO1b	2872.97	419.621	8987.7	LOC_Os04g47870	419.621	658.118	8987.7	8163.36	4781.39	2636.51	2318.99	1744.94	1773.74	912.266	908.49	1170.57
3	Os.7419.1.S1_a_at	OsAGO1c	310.601	86.1343	854.389	LOC_Os02g58490	108.509	86.1343	854.389	762.015	515.629	359.064	126.768	168.777	158.323	123.771	200.706	263.124
4	Os.18590.1.S1_a_at	OsAGO1d	1464.32	7.62055	4277.77	LOC_Os06g51310	202.633	208.454	3934.66	4277.77	2320.71	3545.96	1404.42	799.04	596.964	212.997	60.6262	7.62055
5	Os.50333.1.S1_at	OsAGO2	1259.27	292.363	2644.62	LOC_Os04g52540	305.072	436.097	2644.62	2206.92	1930.59	1106.57	1232.87	2161.17	1397.3	1031.97	365.659	292.363
6	Os.55120.1.S1_at	OsAGO3	7.76205	4.82227	30.4173	LOC_Os04g52550	4.82227	5.55934	5.16605	5.01146	30.4173	7.03293	4.94582	5.53626	5.69318	6.59357	5.99457	6.3718
7	Os.12351.1.S1_at	OsAGO4a	2980.38	827.501	5154.77	LOC_Os01g16870	1459.05	827.501	5154.77	4432.14	2737.78	2666.65	2121.55	3127.51	4189.81	2906.53	2863.35	3277.93
8	Os.10217.1.S1_a_at	OsAGO4b	1400.45	562.63	3889.19	LOC_Os04g06770	1257.6	828.05	3889.19	2732.87	1556.3	1242.47	562.63	982.037	703.108	666.556	893.309	1491.33
9	Os.53826.1.S1_at	OsAGO14	34.7982	4.50292	148.908	LOC_Os07g09020	4.58873	4.50292	5.07005	4.63174	17.0148	32.5995	48.1401	148.908	134.267	8.56201	4.62849	4.66545
10	Os.40026.1.S1_at	OsMEL1	233.507	6.74385	1240.64	LOC_Os03g58600	9.76652	9.93901	920.653	1240.64	479.687	53.6125	32.1296	20.2008	10.1744	6.74385	9.37311	9.15997
11	Os.50897.1.S1_at	OsAGO13	9.33773	5.61637	18.9869	LOC_Os03g57560	8.82168	5.61637	8.74684	9.43202	7.66132	10.7405	7.12131	11.6665	18.9869	6.35119	6.61557	10.2925
12	Os.19635.1.S1_at	OsAGO16	314.489	99.0905	853.446	LOC_Os07g16224	417.961	172.19	819.293	853.446	334.46	244.444	141.036	209.69	174.866	132.765	99.0905	174.634
13	OsAffx.25355.1.S1_at	SHL4	13.0961	4.88347	70.8403	LOC_Os03g33650	5.16234	5.21325	70.8403	27.4366	11.9753	5.31335	5.22151	5.35819	4.88347	4.99604	5.21621	5.5365
14	Os.9351.1.S1_at	OsPNH1	431.594	54.2163	1757.98	LOC_Os06g39640	87.6179	109.672	1446.87	1757.98	653.433	335.47	115.761	190.904	73.268	54.2163	85.692	268.24
15	Os.54612.1.A1_at	OsAGO17	29.3526	5.96761	75.2307	LOC_Os02g07310	54.8624	6.16102	75.2307	71.2197	37.526	35.4538	23.0768	16.2918	11.3458	5.96761	7.19475	7.90077
16	OsAffx.25614.1.S1_at	OsAGO12	8.08472	4.88082	21.6522	LOC_Os03g47820	4.8829	4.88901	4.89877	4.88378	4.88347	4.88082	15.1639	4.89301	21.6522	11.5556	9.12593	5.30722
17	OsAffx.3547.1.S1_at	OsAGO11	4.89706	4.8797	5.00712	LOC_Os03g47830	4.88347	4.88347	4.90568	4.89732	4.88228	4.88223	4.88101	4.8797	5.00712	4.89661	4.88347	4.88232
18	Os.7338.1.S1_at	OsAGO18	99.9402	10.0606	414.94	LOC_Os07g28850	14.3434	27.1144	12.8181	10.0606	66.1681	39.6506	60.3694	195.471	414.94	215.787	93.7142	48.8444
RdRP
1	Os.30747.1.S1_at	SHL2	110.608	21.2806	222.603	LOC_Os01g34350	80.8401	125.46	123.101	103.568	132.89	222.603	83.3777	181.509	159.308	67.3714	21.2806	25.9866
2	Os.51949.1.S1_at	OsRDR2	86.4824	35.4226	143.173	LOC_Os04g39160	75.0203	35.4226	122.801	105.479	63.7401	90.3255	61.4076	81.6955	124.37	61.7029	72.6509	143.173
3	Os.2202.2.S1_x_at	OsRDR4	5.88944	4.57552	18.5098	LOC_Os01g10140	4.74361	4.62641	18.5098	4.72096	5.30874	4.64783	4.6606	4.61728	4.57552	4.60817	4.74947	4.90499
4	OsAffx.12575.1.S1_at	OsRDR3	208.913	10.7195	717.028	LOC_Os02g50330	32.4996	80.7609	717.028	479.334	503.822	335.15	116.328	109.423	95.6944	13.5039	12.6954	10.7195
5	Os.32212.1.A1_at	OsRDR1	53.891	9.48341	208.549	LOC_Os01g10130	37.9387	9.48341	208.549	206.015	40.7993	10.5241	12.4497	26.6066	41.5181	17.786	13.2354	21.7867
